# Supplementary material for: Per- and Polyfluoroalkyl Substances (PFAS) Accumulation, Reproductive Impairment, and Associations with Nestling Body Condition in Great (Parus major)- and Blue Tits (Cyanistes caeruleus) Living near a Hotspot in Belgium
Source: Toxics. 2024 Aug 29;12(9):636. doi: 10.3390/toxics12090636 (PMC11435652; doi:10.3390/toxics12090636)
Supplement: Supplementary file 1 [file toxics-12-00636-s001.zip]

Archive with 1 entries (1 files):
- toxics-3141302-supplementary.pdf
